# Supplementary material for: The G protein-coupled receptor subset of the dog genome is more similar to that in humans than rodents
Source: BMC Genomics. 2009 Jan 15;10:24. doi: 10.1186/1471-2164-10-24 (PMC2651185; doi:10.1186/1471-2164-10-24)
Supplement: Additional file 1 — Comparative table of the GRAFS family receptors in dog, human, rat and mouse. A table listing the dog (cf), human (hs), rat (rn) and mouse (mm) GPCRs of the Glutamate, Rhodopsin, Adhesion, Frizzled and Secretin families. Pseudogenes are marked with a "P" in the column to the right of the respective species. When several species- or lineage-specific duplicates (paralogs) exist the paralog with the highest sequence identity has been given as the primary ortholog whereas the other genes are present on separate rows in the table and without a counterpart in the other species. [file 1471-2164-10-24-S1.xls]

## Sheet: Blad1
Family		human GPCR	human Pseudogene	dog GPCR	dog Pseudogene	Incomplete seq in dog genome assembly	Genbank nr database	rat Gpcr	rat Pseudogene	mouse Gpcr	mouse Pseudogene	Alias
ADH		_no_hs_orthologue		cfEMR2b			Identical in nr	_no_rn_orthologue		_no_mm_orthologue
ADH		_no_hs_orthologue		cfEMR2c			Variant in nr	_no_rn_orthologue		_no_mm_orthologue
ADH		_no_hs_orthologue		cfEMR2d		Incomplete	Variant in nr	_no_rn_orthologue		_no_mm_orthologue
ADH		_no_hs_orthologue		cfEMR4b			Identical in nr	_no_rn_orthologue		_no_mm_orthologue
ADH		_no_hs_orthologue		cfEMR4c		Incomplete	Identical in nr	_no_rn_orthologue		_no_mm_orthologue
ADH		_no_hs_orthologue		cfGPR133b	P		Variant in nr	_no_rn_orthologue		_no_mm_orthologue
ADH		hsBAI1		cfBAI1		Incomplete	Not in nr	rnBai1		mmBai1		Brain-specific angiogenesis inhibitor 1
ADH		hsBAI2		cfBAI2			Identical in nr	rnBai2		mmBai2		Brain-specific angiogenesis inhibitor 2
ADH		hsBAI3		cfBAI3			Identical in nr	rnBai3		mmBai3		Brain-specific angiogenesis inhibitor 3
ADH		hsCD97		cfCD97			Identical in nr	rnCd97		mmCd97
ADH		hsCELSR1		cfCELSR1			Identical in nr	rnCelsr1		mmCelsr1		Cadherin, EGF LAG seven-pass G-type receptor 1, ME2, FMI2, CDHF9, HFMI2
ADH		hsCELSR2		cfCELSR2			Identical in nr	rnCelsr2		mmCelsr2
ADH		hsCELSR3		cfCELSR3			Identical in nr	rnCelsr3		mmCelsr3
ADH		hsELTD1		cfELTD1			Not in nr	rnEltd1		mmEltd1		EGF-TM7-latrophilin-related protein, ETL
ADH		hsEMR1		cfEMR1			Identical in nr	rnEmr1		mmEmr1		egf-like module containing, mucin-like, hormone-like sequence
ADH		hsEMR2		cfEMR2			Identical in nr	_no_rn_orthologue		_no_mm_orthologue
ADH		hsEMR3		cfEMR3			Identical in nr	_no_rn_orthologue		_no_mm_orthologue
ADH		hsEMR4		cfEMR4			Identical in nr	rnEmr4		mmEmr4		GPR127
ADH		hsGPR110		cfGPR110			Identical in nr	rnGpr110		mmGpr110		GPCR36
ADH		hsGPR111		cfGPR111			Identical in nr	rnGpr111		mmGpr111		GPCR35
ADH		hsGPR112		cfGPR112			Identical in nr	rnGpr112		mmGpr112
ADH		hsGPR113		cfGPR113			Identical in nr	rnGpr113		mmGpr113		GPCR37
ADH		hsGPR114		cfGPR114			Not in nr	rnGpr114		mmGpr114
ADH		hsGPR115		cfGPR115			Identical in nr	rnGpr115		mmGpr115
ADH		hsGPR116		cfGPR116			Identical in nr	rnGpr116		mmGpr116
ADH		hsGPR116P1	P	_no_cf_orthologue				_no_rn_orthologue		_no_mm_orthologue		similar to GPR116 and GPR116P, BAC06131.1
ADH		hsGPR116P2	P	_no_cf_orthologue				_no_rn_orthologue		_no_mm_orthologue
ADH		hsGPR123		cfGPR123		Incomplete	Variant in nr	rnGpr123		mmGpr123
ADH		hsGPR124		cfGPR124		Incomplete	Not in nr	rnGpr124		mmGpr124
ADH		hsGPR125		cfGPR125			Identical in nr	rnGpr125		mmGpr125
ADH		hsGPR126		cfGPR126			Identical in nr	rnGpr126		mmGpr126		VIGR, DREG
ADH		hsGPR128		cfGPR128			Identical in nr	rnGpr128		mmGpr128
ADH		hsGPR133		cfGPR133			Identical in nr	rnGpr133		mmGpr133
ADH		hsGPR144		cfGPR144			Identical in nr	rnGpr144	P	mmGpr144	P
ADH		hsGPR56		cfGPR56			Identical in nr	rnGpr56		mmGpr56		GPR56
ADH		hsGPR64		cfGPR64			Identical in nr	rnGpr64		mmGpr64		TM7LN2, HE6
ADH		hsGPR97		cfGPR97			Identical in nr	rnGpr97		mmGpr97
ADH		hsGPR98		cfGPR98			Identical in nr	rnGpr98		mmGpr98		VLGR1, monogenic, audiogenic seizure susceptibility 1 homolog (mouse), MASS1
ADH		hsLPHN1		cfLPHN1			Identical in nr	rnLphn1		mmLphn1		lectomedin-2, CIRL1, KIAA0821, latrophilin, LEC2
ADH		hsLPHN2		cfLPHN2			Identical in nr	rnLphn2		mmLphn2		LPHN1, LEC1
ADH		hsLPHN3		cfLPHN3			Identical in nr	rnLphn3		mmLphn3		lectomedin-3, KIAA0768, LEC3
OTHER GPCRs		hsGPR107		cfGPR107			Identical in nr	rnGpr107		mmGpr107		lung-TM7-receptor
OTHER GPCRs		hsGPR108		cfGPR108			Identical in nr	rnGpr108		mmGpr108		lung-TM7-receptor
OTHER GPCRs		hsGPR137		cfGPR137			Identical in nr	rnGpr137		mmGpr137		7TMLOC119907: similar to transmembrane 7 superfamily member 1 (H. sapiens), C11ORF4
OTHER GPCRs		hsGPR137B		cfGPR137B			Identical in nr	rnGpr137b		mmGpr137b		transmembrane 7 superfamily member 1 (upreglated in kidney), TM7SF1
OTHER GPCRs		hsGPR137C		cfGPR137C			Identical in nr	rnGpr137c		mmGpr137c		TM7SF1L2
OTHER GPCRs		hsGPR143		cfGPR143			Identical in nr	rnGpr143		mmGpr143		OA1
OTHER GPCRs		hsGPR157		cfGPR157			Identical in nr	rnGpr157		mmGpr157
OTHER GPCRs		hsGPR172A		_no_cf_orthologue				_no_rn_orthologue		_no_mm_orthologue		GPCR41, PERV-A receptor 1 (pig endogenous retrovirus), FLJ11856, PAR1, D15Ertd747e, PERVAR1
OTHER GPCRs		hsGPR172B		cfGPR172B			Identical in nr	rnGpr172b		mmGpr172b		GPCR42, PERV receptor A2 (pig endogenous retrovirus), FLJ10060, PAR2, PERVAR2
OTHER GPCRs		hsGPR175		cfGPR175			Identical in nr	rnGpr175		mmGpr175		TPRA40
OTHER GPCRs		hsGPR177		cfGPR177			Identical in nr	rnGpr177		mmGpr177
OTHER GPCRs		hsGPR178		cfGPR178			Not in nr	rnGpr178		mmGpr178
OTHER GPCRs		hsGPR181P	P	_no_cf_orthologue				rnGpr181p		mmGpr181p
OTHER GPCRs		hsPAQR5		cfPAQR5			Identical in nr	rnPaqr5		mmPaqr5		progestin and adipoQ receptor family member V; MPRG; FLJ20190
OTHER GPCRs		hsPAQR7		cfPAQR7			Identical in nr	rnPaqr7		mmPaqr7		progestin and adipoQ receptor family member VII; mSR; MPRA; mPRalpha; hu-mPRalpha
OTHER GPCRs		hsPAQR8		cfPAQR8			Identical in nr	rnPaqr8		mmPaqr8		progestin and adipoQ receptor family member VIII; MPRB; LMPB1; C6orf33; FLJ32521; FLJ46206
OTHER GPCRs		hsTM7SF3		cfTM7SF3			Identical in nr	rnTm7sf3		mmTm7sf3
OTHER GPCRs		hsTM7SF4		cfTM7SF4			Identical in nr	rnTm7sf4		mmTm7sf4
OTHER GPCRs		hsTMEM185A		cfTMEM185A			Identical in nr	rnTmem185a		mmTmem185a		CXorf13; FAM11A; MGC118844; MGC118845
OTHER GPCRs		hsTMEM185B	P	cfTMEM185B			Identical in nr	rnTmem185b		mmTmem185b		FAM11B; FLJ20979
FZD		hsFZD1		cfFZD1			Identical in nr	rnFzd1		mmFzd1		Frizzled (Drosophila) homolog 1, Wnt receptor
FZD		hsFZD10		cfFZD10			Identical in nr	rnFzd10	P	mmFzd10		Frizzled (Drosophila) homolog 10
FZD		hsFZD2		cfFZD2			Identical in nr	rnFzd2		mmFzd2		Frizzled (Drosophila) homolog 2,
FZD		hsFZD3		cfFZD3			Identical in nr	rnFzd3		mmFzd3		Frizzled (Drosophila) homolog 3
FZD		hsFZD4		cfFZD4			Identical in nr	rnFzd4		mmFzd4		Frizzled (Drosophila) homolog 4, FZD4S hGPCR
FZD		hsFZD5		cfFZD5			Identical in nr	rnFzd5		mmFzd5		Frizzled (Drosophila) homolog 5,Wnt receptor HFZ5
FZD		hsFZD6		cfFZD6			Identical in nr	rnFzd6		mmFzd6		Frizzled (Drosophila) homolog 6, HFZ6
FZD		hsFZD7		cfFZD7			Identical in nr	rnFzd7		mmFzd7		Frizzled (Drosophila) homolog 7, FZE3
FZD		hsFZD8		cfFZD8		Incomplete	Variant in nr	rnFzd8		mmFzd8		Frizzled (Drosophila) homolog 8
FZD		hsFZD9		cfFZD9			Identical in nr	rnFzd9		mmFzd9		Frizzled (Drosophila) homolog 9, FZD3
FZD		hsSMO		cfSMO			Identical in nr	rnSmo		mmSmo		Smoothened (Drosophila) homolog, SMO
GLU		hsCASR		cfCASR			Identical in nr	rnCasr		mmCasr		calcium-sensing receptor (hypocalciuric hypercalcemia 1, severe neonatal hyperparathyroidism), FHH, HHC, HHC1, NSHPT, PCAR1, GPRC2A
GLU		hsGABBR1		cfGABBR1			Identical in nr	rnGabbr1		mmGabbr1		gamma-amino buturic acid (GABA) B receptor, 1, GPR3Ca, hGB1a, GABAB(1e), dJ271M21.1.1, dJ271M21.1.2
GLU		hsGABBR2		cfGABBR2			Identical in nr	rnGabbr2		mmGabbr2		HG20, GPR51
GLU		hsGPR156		cfGPR156			Identical in nr	rnGpr156		mmGpr156		GABABL
GLU		hsGPR158		cfGPR158			Not in nr	rnGpr158		mmGpr158		KIAA1136
GLU		hsGPR179		cfGPR179			Identical in nr	rnGpr179		mmGpr179		GPR158 Like, LOC342663, GPR158L1
GLU		hsGPRC5A		cfGPRC5A			Identical in nr	rnGprc5a		mmGprc5a
GLU		hsGPRC5B		cfGPRC5B			Identical in nr	rnGprc5b		mmGprc5b
GLU		hsGPRC5C		cfGPRC5C			Identical in nr	rnGprc5c		mmGprc5c
GLU		hsGPRC5D		cfGPRC5D			Identical in nr	rnGprc5d		mmGprc5d
GLU		hsGPRC6A		cfGPRC6A			Identical in nr	rnGprc6a		mmGprc6a
GLU		hsGRM1		cfGRM1			Variant in nr	rnGrm1		mmGrm1		glutamate receptor, metabotropic 1; MGLUR1, GRM1A
GLU		hsGRM2		cfGRM2			Identical in nr	rnGrm2		mmGrm2		glutamate receptor, metabotropic 2; GLUR2, mGlu2, GPRC1B, MGLUR2
GLU		hsGRM3		cfGRM3		Incomplete	Not in nr	rnGrm3		mmGrm3		glutamate receptor, metabotropic 3; GLUR3, mGlu3, GPRC1C, MGLUR3
GLU		hsGRM4		cfGRM4			Identical in nr	rnGrm4		mmGrm4		glutamate receptor, metabotropic 4 MGLUR4
GLU		hsGRM5		cfGRM5			Identical in nr	rnGrm5		mmGrm5		glutamate receptor, metabotropic 5; MGLUR5, GLUR5, mGlu5, MGLUR5A, MGLUR5B
GLU		hsGRM6		cfGRM6			Identical in nr	rnGrm6		mmGrm6		glutamate receptor, metabotropic 6; MGLUR6, mGlu6, GPRC1F
GLU		hsGRM7		cfGRM7			Identical in nr	rnGrm7		mmGrm7		glutamate receptor, metabotropic 7; GLUR7, MGLUR7
GLU		hsGRM8		cfGRM8			Identical in nr	rnGrm8		mmGrm8		glutamate receptor, metabotropic 8; MGLUR8, GLUR8, mGlu8, GPRC1H
GLU		hsTAS1R1		cfTAS1R1			Identical in nr	rnTas1r1		mmTas1r1
GLU		hsTAS1R2		cfTAS1R2			Identical in nr	rnTas1r2		mmTas1r2
GLU		hsTAS1R3		cfTAS1R3			Identical in nr	rnTas1r3		mmTas1r3
RHOD	alfa	_no_hs_orthologue		_no_cf_orthologue				rnTaar7i	P	_no_mm_orthologue
RHOD	alfa	_no_hs_orthologue		_no_cf_orthologue				rnTaar7g		_no_mm_orthologue		TA9
RHOD	alfa	_no_hs_orthologue		_no_cf_orthologue				rnTaar7h		_no_mm_orthologue		TA6
RHOD	alfa	_no_hs_orthologue		_no_cf_orthologue				rnTaar7a		mmTaar7a
RHOD	alfa	_no_hs_orthologue		_no_cf_orthologue				rnTaar7b		mmTaar7b		TA12
RHOD	alfa	_no_hs_orthologue		_no_cf_orthologue				rnTaar7c		mmTaar7c	P
RHOD	alfa	_no_hs_orthologue		_no_cf_orthologue				rnTaar7d		mmTaar7d		TA15
RHOD	alfa	_no_hs_orthologue		_no_cf_orthologue				rnTaar7e		mmTaar7e		TA14
RHOD	alfa	_no_hs_orthologue		_no_cf_orthologue				rnTaar7f	P	mmTaar7f		TA13P
RHOD	alfa	_no_hs_orthologue		_no_cf_orthologue				rnTaar8a		mmTaar8a		TA11
RHOD	alfa	_no_hs_orthologue		_no_cf_orthologue				rnTaar8b		mmTaar8b		TA7
RHOD	alfa	_no_hs_orthologue		_no_cf_orthologue				rnTaar8c		mmTaar8c		TA10
RHOD	alfa	_no_hs_orthologue		_no_cf_orthologue				_no_rn_orthologue		mmTab
RHOD	alfa	_no_hs_orthologue		_no_cf_orthologue				_no_rn_orthologue		mmTac
RHOD	alfa	_no_hs_orthologue		_no_cf_orthologue				_no_rn_orthologue		mmTad
RHOD	alfa	_no_hs_orthologue		_no_cf_orthologue				_no_rn_orthologue		mmTae
RHOD	alfa	_no_hs_orthologue		_no_cf_orthologue				_no_rn_orthologue		mmTaf
RHOD	alfa	_no_hs_orthologue		_no_cf_orthologue				_no_rn_orthologue		mmTag
RHOD	alfa	_no_hs_orthologue		_no_cf_orthologue				_no_rn_orthologue		mmTah	P
RHOD	alfa	hsADRA1A		cfADRA1A			Variant in nr	rnAdra1a		mmAdra1a		adrenergic, alpha-1A-, receptor, ADRA1L1, alpha 1c
RHOD	alfa	hsADRA1B		cfADRA1B		Incomplete	Identical in nr	rnAdra1b		mmAdra1b		adrenergic, alpha-1B-, receptor, ADRA1B
RHOD	alfa	hsADRA1D		cfADRA1D		Incomplete	Identical in nr	rnAdra1d		mmAdra1d		adrenergic, alpha-1D-, receptor; ADRA1, ADRA1R
RHOD	alfa	hsADRA2A		cfADRA2A		Incomplete	Variant in nr	rnAdra2a		mmAdra2a		adrenergic, alpha-2A-, receptor; ADRA2, ADRAR, ZNF32, ADRA2R
RHOD	alfa	hsADRA2B		cfADRA2B			Identical in nr	rnAdra2b		mmAdra2b		adrenergic, alpha-2B-, receptor; ADRA2L1, ADRARL1, ADRA2L1, subtype alpha2-C2
RHOD	alfa	hsADRA2C		cfADRA2C			Identical in nr	rnAdra2c		mmAdra2c		adrenergic, alpha-2C-, receptor; ADRA2L2, ADRARL2, ADRA2RL2, Subtype C4
RHOD	alfa	hsADRB1		cfADRB1			Variant in nr	rnAdrb1		mmAdrb1		adrenergic, beta-1-, receptor; B1AR, ADRB1R
RHOD	alfa	hsADRB2		cfADRB2			Identical in nr	rnAdrb2		mmAdrb2		adrenergic, beta-2-, receptor; BAR, B2AR, ADRBR, ADRB2R, beta 2-AR
RHOD	alfa	hsADRB3		cfADRB3			Identical in nr	rnAdrb3		mmAdrb3		adrenergic, receptor, Beta-3 AR; beta 3-AR; Beta-3 adrenoceptor; beta3-adrenergic receptor
RHOD	alfa	hsCHRM1		cfCHRM1			Identical in nr	rnChrm1		mmChrm1		cholinergic receptor, muscarinic 1, M1 (variant XP_057337.1), muscarinic acetylcholine receptor 1, AChR M1
RHOD	alfa	hsCHRM2		cfCHRM2			Identical in nr	rnChrm2		mmChrm2		cholinergic receptor, muscarinic 2; HM2, muscarinic acetylcholine receptor 2, AChR M2
RHOD	alfa	hsCHRM3		cfCHRM3			Variant in nr	rnChrm3		mmChrm3		cholinergic receptor, muscarinic 3, cardiac; AChR M3; muscarinic acetylcholine receptor 3
RHOD	alfa	hsCHRM4		cfCHRM4			Identical in nr	rnChrm4		mmChrm4		cholinergic receptor, muscarinic 4, HM4, M3, muscarinic acetylcholine receptor 4, AChR M4
RHOD	alfa	hsCHRM5		cfCHRM5			Identical in nr	rnChrm5		mmChrm5		cholinergic receptor, muscarinic 5; HM5, muscarinic acetylcholine receptor 5, AChR M5
RHOD	alfa	hsDRD1		cfDRD1			Identical in nr	rnDrd1		mmDrd1		dopamin receptor D1, DADR, DRD1A
RHOD	alfa	hsDRD2		cfDRD2			Identical in nr	rnDrd2		mmDrd2		D2like (XP_041422)
RHOD	alfa	hsDRD3		cfDRD3			Identical in nr	rnDrd3		mmDrd3		dopamin receptor D3, D3DR
RHOD	alfa	hsDRD4		cfDRD4		Incomplete	Variant in nr	rnDrd4		mmDrd4		dopamin receptor D4, D2C
RHOD	alfa	hsDRD5		cfDRD5			Variant in nr	rnDrd5		mmDrd5		dopamin receptor D5, DRD1B, DBDR, DRD1L2
RHOD	alfa	hsDRD5P1	P	_no_cf_orthologue				_no_rn_orthologue		_no_mm_orthologue		pseudogenized DRD
RHOD	alfa	hsDRD5P2	P	_no_cf_orthologue				_no_rn_orthologue		_no_mm_orthologue		dopamin receptor 5 pseudogen 1/2, BAC05910
RHOD	alfa	hsHRH1		cfHRH1			Variant in nr	rnHrh1		mmHrh1		histamine receptor H1, H1-R, hisH1
RHOD	alfa	hsHRH2		cfHRH2			Identical in nr	rnHrh2		mmHrh2		histamin receptor H2, H2R, gastric receptor 1
RHOD	alfa	hsHRH3		cfHRH3			Not in nr	rnHrh3		mmHrh3		histamin receptor H3, GPR 97
RHOD	alfa	hsHRH4		cfHRH4			Identical in nr	rnHrh4		mmHrh4		histamin H4 receptor, BG26, HH4R, GPRv53
RHOD	alfa	hsHTR1A		cfHTR1A			Identical in nr	rnHtr1a		mmHtr1a		5-hydroxytryptamin (serotonin) receptor 1A, ADRBRL1, ADRB2RR1
RHOD	alfa	hsHTR1B		cfHTR1B			Identical in nr	rnHtr1b		mmHtr1b		5-hydroxytryptamine (serotonin) receptor 1B, S12, HTR1D2
RHOD	alfa	hsHTR1D		cfHTR1D			Identical in nr	rnHtr1d		mmHtr1d		5-hydroxytryptamine (serotonin) receptor 1D, HTRL, RDC4, HT1DA
RHOD	alfa	hsHTR1E		cfHTR1E			Identical in nr	_no_rn_orthologue		_no_mm_orthologue		5-hydroxytryptamine (serotonin) receptor 1E
RHOD	alfa	hsHTR1F		cfHTR1F			Not in nr	rnHtr1f		mmHtr1f		5-hydroxytryptamine (serotonin) receptor 1F, MR77, HTR1EL
RHOD	alfa	hsHTR2A		cfHTR2A			Identical in nr	rnHtr2a		mmHtr2a		5-hydroxytryptamin (serotonin) receptor 2A, HTR2
RHOD	alfa	hsHTR2B		cfHTR2B			Identical in nr	rnHtr2b		mmHtr2b		5-hydroxytryptamin (serotonin) receptor 2B
RHOD	alfa	hsHTR2C		cfHTR2C			Identical in nr	rnHtr2c		mmHtr2c		5-hydroxytryptamin (serotonin) receptor 2C, HTR1C
RHOD	alfa	hsHTR4		cfHTR4			Identical in nr	rnHtr4		mmHtr4		5-hydroxytryptamine (serotonin) receptor 4, serotonin 5-HT-4 receptor
RHOD	alfa	hsHTR5A		cfHTR5A			Identical in nr	rnHtr5a		mmHtr5a		5-hydroxytryptamine (serotonin) receptor 5A, HTR5A
RHOD	alfa	hsHTR5B	P	_no_cf_orthologue				rnHtr5b		mmHtr5b
RHOD	alfa	hsHTR6		cfHTR6			Not in nr	rnHtr6		mmHtr6		5-hydroxytryptamine (serotonin) receptor 6
RHOD	alfa	hsHTR7		cfHTR7			Identical in nr	rnHtr7		mmHtr7		5-hydroxytryptamine (serotonin) receptor 7, serotonin 5-HT-7 receptor
RHOD	alfa	hsHTR7P	P	_no_cf_orthologue				_no_rn_orthologue		_no_mm_orthologue
RHOD	alfa	hsTAAR1		cfTAAR1	P		Not in nr	rnTaar1		mmTaar1		trace amine receptor 1, TRAR1, TA1, TAR1
RHOD	alfa	hsTAAR2	P	cfTAAR2	P		Not in nr	rnTaar2		mmTaar2		GPR58
RHOD	alfa	hsTAAR3	P-intact in some humans	_no_cf_orthologue				rnTaar3		mmTaar3		GPR57, GPR57P
RHOD	alfa	hsTAAR4	P	cfTAAR4			Not in nr	rnTaar4		mmTaar4		trace amine receptor 2, TA2, TA2P, 5-HT4P
RHOD	alfa	hsTAAR5		cfTAAR5			Identical in nr	rnTaar5		mmTaar5		putative neurotransmittor receptor, PNR
RHOD	alfa	hsTAAR6		_no_cf_orthologue				rnTaar6		mmTaar6		trace amine receptor 4, TRAR4, TA4
RHOD	alfa	hsTAAR7	P	_no_cf_orthologue				_no_rn_orthologue		_no_mm_orthologue
RHOD	alfa	hsTAAR8		_no_cf_orthologue				_no_rn_orthologue		_no_mm_orthologue		GPR102, Trace amine receptor 5, HGNC:14964, TA5, TAR5, TRAR5
RHOD	alfa	hsTAAR9		_no_cf_orthologue				rnTaar9		mmTaar9		trace amine receptor 3, TRAR3, TAR3, TA3
RHOD	alfa	hsADORA1		cfADORA1			Identical in nr	rnAdora1		mmAdora1		adenosine A1 receptor, RDC7
RHOD	alfa	hsADORA2A		cfADORA2A			Identical in nr	rnAdora2a		mmAdora2a		adenosine A2a receptor, RDC8, ADORA2
RHOD	alfa	hsADORA2B		cfADORA2B			Identical in nr	rnAdora2b		mmAdora2b		adenosine A2b receptor, anaphylC5a
RHOD	alfa	hsADORA3		cfADORA3			Identical in nr	rnAdora3		mmAdora3		adenosine A3 receptor
RHOD	alfa	hsCNR1		cfCNR1			Identical in nr	rnCnr1		mmCnr1		cannabinoid receptor 1 (brain), CB1, CNR, CB-R, CB1A, CANN6, CB1K5, central cannabinoid receptor
RHOD	alfa	hsCNR2		cfCNR2			Variant in nr	rnCnr2		mmCnr2		cannabinoid receptor 2 (macrophage), CB2, CB-2
RHOD	alfa	hsEDG1		cfEDG1			Identical in nr	rnEdg1		mmEdg1		endothelial differentiation sphingolipid G-protein-coupled receptor, 1; ECGF1, CHEDG1, D1S3362, EDG-1
RHOD	alfa	hsEDG2		cfEDG2			Identical in nr	rnEdg2		mmEdg2		endothelial differentiation lysophosphatic acid G-protein-coupled receptor, 2; edg-2, vzg-1, rec.1.3
RHOD	alfa	hsEDG3		cfEDG3			Identical in nr	rnEdg3		mmEdg3		endothelial differentiation sphingolipid G-protein-coupled receptor, 3; EDG-5, S1P receptor EDG3
RHOD	alfa	hsEDG4		cfEDG4			Identical in nr	rnEdg4		mmEdg4		endothelial differentiation lysophosphatidic G-protein-coupled receptor, 4; EDG-4
RHOD	alfa	hsEDG5		cfEDG5			Identical in nr	rnEdg5		mmEdg5		endothelial differentiation sphingolipid G-protein-coupled receptor, 5; H218, AGR16, EDG-5, S1P receptor EDG5
RHOD	alfa	hsEDG6		cfEDG6			Identical in nr	rnEdg6		mmEdg6		endothelial differentiation G-protein-coupled receptor, 6
RHOD	alfa	hsEDG7		cfEDG7			Identical in nr	rnEdg7		mmEdg7		endothelial differentiation, lysophosphatic acid G-protein-coupled receptor, 7; EDG-7, LP-A3, HOFNH30, RP4-678I3, LPA receptor EDG7 (endothelial cell differentiation gene 7 calcium-mobilizing lysophoshatic acid receptor LP-A3)
RHOD	alfa	hsEDG8		cfEDG8			Identical in nr	rnEdg8		mmEdg8		endothelial differentiation sphingolipid G-protein-coupled receptor, 8, S1PR5
RHOD	alfa	hsGPR12		cfGPR12			Identical in nr	rnGpr12		mmGpr12		GPCR21
RHOD	alfa	hsGPR3		cfGPR3			Identical in nr	rnGpr3		mmGpr3		ACCA, adenylate cyclase constitutive activator
RHOD	alfa	hsGPR6		cfGPR6			Variant in nr	rnGpr6		mmGpr6
RHOD	alfa	hsMC1R		cfMC1R			Identical in nr	rnMc1r		mmMc1r		melanocortin 1 receptor (alpha melanocyte stimulating hormone receptor), MSH-R
RHOD	alfa	hsMC2R		cfMC2R			Identical in nr	rnMc2r		mmMc2r		melanocortin 2 receptor (adrenocorticotropic hormone), ACTHR
RHOD	alfa	hsMC3R		cfMC3R			Identical in nr	rnMc3r		mmMc3r		melanocortin 3 receptor
RHOD	alfa	hsMC4R		cfMC4R			Identical in nr	rnMc4r		mmMc4r		melanocortin 4 receptor
RHOD	alfa	hsMC5R		cfMC5R			Variant in nr	rnMc5r		mmMc5r		melanocortin 5 receptor
RHOD	alfa	hsGPR101		cfGPR101			Identical in nr	rnGpr101		mmGpr101		hGPCR6, HGNC:14963
RHOD	alfa	hsGPR119		cfGPR119			Identical in nr	rnGpr119		mmGpr119		hGPCR2
RHOD	alfa	hsGPR148		_no_cf_orthologue				_no_rn_orthologue		_no_mm_orthologue		hGPCR7, BTR, PGR6
RHOD	alfa	hsGPR22		cfGPR22			Identical in nr	rnGpr22		mmGpr22
RHOD	alfa	hsGPR50		cfGPR50			Variant in nr	rnGpr50		mmGpr50		Melatonin-related receptor, MRR, H9
RHOD	alfa	hsMTNR1A		cfMTNR1A			Identical in nr	rnMtnr1a		mmMtnr1a		Melatonin receptor 1A,hGPCR4
RHOD	alfa	hsMTNR1B		cfMTNR1B		Incomplete	Variant in nr	rnMtnr1b		mmMtnr1b		Melatonin receptor 1B
RHOD	alfa	hsOPN1LW		_no_cf_orthologue				_no_rn_orthologue		_no_rn_orthologue		CBP, RCP
RHOD	alfa	hsOPN1MW		cfOPN1MW			Identical in nr	rnOpn1mw		mmOpn1mw		CBD, GCP,
RHOD	alfa	hsOPN1SW		cfOPN1SW			Identical in nr	rnOpn1sw		mmOpn1sw		opsinblue, BCP, CBT
RHOD	alfa	hsOPN3		cfOPN3			Variant in nr	rnOpn3		mmOpn3		opsin 3 (encephalopsin), ERO, ECPN, NMO-1
RHOD	alfa	hsOPN4		cfOPN4			Variant in nr	rnOpn4		mmOpn4		opsin 4 (melanopsin), MOP
RHOD	alfa	hsOPN5		cfOPN5			Identical in nr	rnOpn5		mmOpn5		PGR12, GPR136
RHOD	alfa	hsRGR		cfRGR			Identical in nr	rnRgr		mmRgr		retinal G protein coupled receptor
RHOD	alfa	hsRHO		cfRHO			Identical in nr	rnRho		mmRho		opsin 2, RP4, OPN2
RHOD	alfa	hsRRH		cfRRH			Identical in nr	rnRrh		mmRrh		retinal pigment epithelium-derived rhodopsin homolog, peropsin
RHOD	alfa	hsPTGDR		cfPTGDR			Identical in nr	rnPtgdr		mmPtgdr		Prostaglandin D2 receptor (DP), prostanoid DP receptor
RHOD	alfa	hsPTGER1		cfPTGER1			Identical in nr	rnPtger1		mmPtger1		Prostaglandin E receptor 1, EP1 subtype
RHOD	alfa	hsPTGER2		cfPTGER2			Identical in nr	rnPtger2		mmPtger2		Prostaglandin E receptor 2, EP2 subtype
RHOD	alfa	hsPTGER3		cfPTGER3			Variant in nr	rnPtger3		mmPtger3		Protaglandin E receptor 3, EP3 subtype
RHOD	alfa	hsPTGER4		cfPTGER4			Identical in nr	rnPtger4		mmPtger4		Prostaglandin E receptor 4, EP4 subtype
RHOD	alfa	hsPTGFR		cfPTGFR			Identical in nr	rnPtgfr		mmPtgfr		Prostaglandin F receptor (FP)
RHOD	alfa	hsPTGIR		cfPTGIR			Identical in nr	rnPtgir		mmPtgir		Prostaglandin I2 (Prostacyclin) receptor (IP)
RHOD	alfa	hsTBXA2R		cfTBXA2R			Identical in nr	rnTbxa2r		mmTbxa2r		Tromboxane A2 receptor, prostanoid TP receptor
RHOD	alfa	hsGPR173		cfGPR173			Identical in nr	rnGpr173		mmGpr173		super concerved receptor expressed in brain 3, SREB3
RHOD	alfa	hsGPR27		cfGPR27			Not in nr	rnGpr27		mmGpr27		super concerved receptor expressed in brain 1, SREB1
RHOD	alfa	hsGPR85		cfGPR85			Identical in nr	rnGpr85		mmGpr85		super concerved receptor expressed in brain 2, SREB2
RHOD	alfa	hsGPR153		cfGPR153			Identical in nr	rnGpr153		mmGpr153		PGR1
RHOD	alfa	hsGPR162		cfGPR162			Identical in nr	rnGpr162		mmGpr162		GRCAb, Grca
RHOD	alfa	hsGPR21		cfGPR21			Identical in nr	rnGpr21		mmGpr21
RHOD	alfa	hsGPR52		cfGPR52			Not in nr	rnGpr52		mmGpr52	P
RHOD	alfa	hsGPR26		cfGPR26			Identical in nr	rnGpr26		mmGpr26		Hs10_9083_26_6_2
RHOD	alfa	hsGPR78		cfGPR78	P		Not in nr	_no_rn_orthologue		_no_mm_orthologue		mif2
RHOD	alfa	hsGPR45		cfGPR45			Identical in nr	rnGpr45		mmGpr45		PSP24-alpha, PSP24-1, PSP24
RHOD	alfa	hsGPR63		cfGPR63			Not in nr	rnGpr63		mmGpr63		PSP24B, PSP24(BETA)
RHOD	alfa	hsGPR61		cfGPR61			Identical in nr	rnGpr61		mmGpr61		hGPCR3, BALGR
RHOD	alfa	hsGPR62		cfGPR62			Identical in nr	rnGpr62		mmGpr62		hGPCR8
RHOD	alfa	_no_hs_orthologue		cfHTR5B.2	P		Variant in nr	_no_rn_orthologue		_no_mm_orthologue
RHOD	alfa	_no_hs_orthologue		cfGPR173b	P		Variant in nr	_no_rn_orthologue		_no_mm_orthologue
RHOD	beta	_no_hs_orthologue		_no_cf_orthologue				rnPgr15l		mmPgr15l
RHOD	beta	_no_hs_orthologue		cfTRHR2	P		Not in nr	rnTrhr2		mmTrhr2
RHOD	beta	hsAVPR1A		cfAVPR1A			Identical in nr	rnAvpr1a		mmAvpr1a		arginine vasopressin receptor 1A, AVPR1, V1A vasopressin antidiuretic hormone receptor 1A
RHOD	beta	hsAVPR1B		cfAVPR1B			Identical in nr	rnAvpr1b		mmAvpr1b		arginine vasopressin receptor 1B, AVPR3, V1B vasopressin antidiuretic hormone receptor 1B, pituitary vasopressin receptor 3, V3/V1b
RHOD	beta	hsAVPR2		cfAVPR2			Identical in nr	rnAvpr2		mmAvpr2		arginine vasopressin receptor 2 (neuphrogenic diabetes insipidus), DI1, DIR, V2R, ADHR
RHOD	beta	hsBRS3		cfBRS3			Identical in nr	rnBrs3		mmBrs3		bombesin-like 3, uterinbombesin
RHOD	beta	hsCCKAR		cfCCKAR			Identical in nr	rnCckar		mmCckar		cholecystokinin A receptor
RHOD	beta	hsCCKBR		cfCCKBR			Identical in nr	rnCckbr		mmCckbr		CCK2, Brain gastrin receptor, cholecystokinin B receptor, GASR, CCK-B/gastrin receptor
RHOD	beta	hsEDNRA		cfEDNRA			Identical in nr	rnEdnra		mmEdnra		Endothelin receptor A
RHOD	beta	hsEDNRB		cfEDNRB			Identical in nr	rnEdnrb		mmEdnrb		Endothelin receptor B
RHOD	beta	hsGHSR		cfGHSR			Identical in nr	rnGhsr		mmGhsr		growth hormone secretagogue receptor, Ghrelin
RHOD	beta	hsGNRHR		cfGNRHR			Identical in nr	rnGnrhr		mmGnrhr		gonadotropin-releasing hormone receptor, LHRHR
RHOD	beta	hsGNRHR2	P	cfGNRHR2	P		Identical in nr	_no_rn_orthologue		_no_mm_orthologue		Type II gonadotropin releasing hormone receptor
RHOD	beta	hsGNRHR2P	P	_no_cf_orthologue				_no_rn_orthologue		_no_mm_orthologue
RHOD	beta	hsGPR150		_no_cf_orthologue				rnGpr150		mmGpr150		PGR11
RHOD	beta	hsGPR165	P	_no_cf_orthologue				rnGpr165		mmGpr165
RHOD	beta	hsGPR37		cfGPR37			Identical in nr	rnGpr37		mmGpr37		ETBRLP1, CNS1, Endothelin receptor type B-like, PAELR, EDNRBL, hET(B)R-LP
RHOD	beta	hsGPR37L1		cfGPR37L1			Identical in nr	rnGpr37l1		mmGpr37l1		ETBRLP2, Endothelin type b receptor-like protein 2, ET(B)R-LP-2,Gpr37l1,CNS2
RHOD	beta	hsGPR39		cfGPR39			Variant in nr	rnGpr39		mmGpr39
RHOD	beta	hsGPR83		cfGPR83			Identical in nr	rnGpr83		mmGpr83		GPR72, JP05, KIAA1540, GIR
RHOD	beta	hsGRPR		cfGRPR			Identical in nr	rnGrpr		mmGrpr		Gastrin releasing peptide receptor, bombesin GPR
RHOD	beta	hsHCRTR1		cfHCRTR1			Variant in nr	rnHcrtr1		mmHcrtr1		Hypocretin (orexin) receptor 1
RHOD	beta	hsHCRTR2		cfHCRTR2			Identical in nr	rnHcrtr2		mmHcrtr2		Hypocretin (orexin) receptor 2
RHOD	beta	hsMLNR		cfMLNR			Identical in nr	_no_rn_orthologue		mmMlnr	P	GPR38, motilin
RHOD	beta	hsNMBR		cfNMBR			Variant in nr	rnNmbr		mmNmbr		Neuromedin B receptor
RHOD	beta	hsNMUR1		cfNMUR1			Not in nr	rnNmur1		mmNmur1		FM-3,GPR66
RHOD	beta	hsNMUR2		cfNMUR2			Identical in nr	rnNmur2		mmNmur2		neuromedin U 2 receptor,TGR-1
RHOD	beta	hsNPFFR1		cfNPFFR1		Incomplete	Variant in nr	rnNpffr1		mmNpffr1		neuropeptide FF 1, RF-amide-related peptide receptor, GPR147, NPFF1
RHOD	beta	hsNPFFR2		cfNPFFR2		Incomplete	Not in nr	rnNpffr2		mmNpffr2		GPR74, neuropeptide G protein coupled receptor, NPFF2
RHOD	beta	hsNPSR1		cfNPSR1			Identical in nr	rnNpsr1		mmNpsr1		type II gonadotropin releasing hormone receptor, GPR154
RHOD	beta	hsNPY1R		cfNPY1R			Identical in nr	rnNpy1r		mmNpy1r		Neuropeptide Y receptor Y1
RHOD	beta	hsNPY2R		cfNPY2R			Not in nr	rnNpy2r		mmNpy2r		neuropeptide Y receptor Y2
RHOD	beta	hsNPY5R		cfNPY5R			Identical in nr	rnNpy5r		mmNpy5r		neuropeptide Y receptor Y5, NPYR5
RHOD	beta	hsNPY6R	P	cfNPY6R	P		Not in nr	_no_rn_orthologue		mmNpy6r
RHOD	beta	hsNTSR1		cfNTSR1			Identical in nr	rnNtsr1		mmNtsr1		neurotensin receptor 1 (high affinity)
RHOD	beta	hsNTSR2		cfNTSR2			Identical in nr	rnNtsr2		mmNtsr2		neurotensin receptor 2
RHOD	beta	hsOXTR		cfOXTR			Variant in nr	rnOxtr		mmOxtr		oxytocin receptor, OT-R
RHOD	beta	hsPPYR1		cfPPYR1			Identical in nr	rnPpyr1		mmPpyr1		pancreatic polypeptide receptor 1, Y4, PP1, NPY4R
RHOD	beta	hsPRLHR		cfPRLHR			Identical in nr	rnPrlhr		mmPrlhr		GR3, prolactin-releasing peptide receptor, GPR10, PRRP
RHOD	beta	hsTACR1		cfTACR1			Identical in nr	rnTacr1		mmTacr1		tachykinin receptor 1, NK1-receptor, SBRTAC1R (substans P receptor)
RHOD	beta	hsTACR2		cfTACR2			Identical in nr	rnTacr2		mmTacr2		tachykinin receptor 2, NK-2, neurokinin2 receptor (substans K receptor)
RHOD	beta	hsTACR3		cfTACR3			Identical in nr	rnTacr3		mmTacr3		tachykinin receptor 3, NK3-receptor, SBRTAC1R, TAC3RL
RHOD	beta	hsTRHR		cfTRHR			Identical in nr	rnTrhr		mmTrhr		thyrotropin releasing hormone receptor
RHOD	beta	_no_hs_orthologue		_no_cf_orthologue				rnGpr103b		mmGpr103b
RHOD	beta	hsGPR103		cfGPR103			Identical in nr	rnGpr103		mmGpr103		QRFP receptor, HGNC:15565, AQ27, SP9155
RHOD	beta	hsGPR75		_no_cf_orthologue				rnGpr75		mmGpr75		WI-31133
RHOD	beta	hsPROKR1		cfPROKR1			Identical in nr	rnProkr1		mmProkr1		PK-R1,ZAQ,pkr1,gpr73a, GPR73, PK1
RHOD	beta	hsPROKR2		cfPROKR2			Identical in nr	rnProkr2		mmProkr2		PK-R2,I5E,GPR-chr2, WI-31133, pkr2,gpr73b, GPR73L1, PK2
RHOD	beta	_no_hs_orthologue		cfTRHR3			Variant in nr	_no_rn_orthologue		_no_mm_orthologue
RHOD	delta	_no_hs_orthologue		cfF2RL1b	P		Not in nr	_no_rn_orthologue		_no_mm_orthologue
RHOD	delta	_no_hs_orthologue		_no_cf_orthologue				rnFprrs3		mmFprrs3
RHOD	delta	_no_hs_orthologue		_no_cf_orthologue				rnFprrs4		mmFprrs4
RHOD	delta	_no_hs_orthologue		_no_cf_orthologue				rnFprrs6		mmFprrs6
RHOD	delta	hsC3AR1		cfC3AR1			Identical in nr	rnC3ar1		mmC3ar1		anaphylineC3a, c5a-like2, AZ3B, C3AR, HNFAG09, complement component 3a receptor 1; anaphylatoxin C3a receptor
RHOD	delta	hsCYSLTR1		cfCYSLTR1			Not in nr	rnCysltr1		mmCysltr1		cysteinyl leukotriene receptor 1, CYSLTR1
RHOD	delta	hsCYSLTR2		cfCYSLTR2			Identical in nr	rnCysltr2		mmCysltr2		cysteinyl leukotriene CysLT2 receptor, CYSLT2R, LOC57105, hGPCR21
RHOD	delta	hsEBI2		cfEBI2			Not in nr	rnEbi2		mmEbi2		Epstein-Barr virus (EBV) induced gene 2 (lymphocyte specific GPCR)
RHOD	delta	hsF2R		cfF2R			Variant in nr	rnF2r		mmF2r		coagulation factor II (thrombin) receptor, TR, CF2R, PAR1, PAR-1
RHOD	delta	hsF2RL1		cfF2RL1			Identical in nr	rnF2rl1		mmF2rl1		coagulation factor II (thrombin) receptor-like 1, GPR11, PAR2, PAR-2
RHOD	delta	hsF2RL2		cfF2RL2			Identical in nr	rnF2rl2		mmF2rl2		coagulation factor II (thrombin) receptor-like 2, PAR3, protease activated receptor 3, PAR-3
RHOD	delta	hsF2RL3		cfF2RL3			Identical in nr	rnF2rl3		mmF2rl3		coagulation factor II (thrombin) receptor-like 3, PAR4, PAR-4
RHOD	delta	hsFFAR1		cfFFAR1			Identical in nr	rnFfar1		mmFfar1		free fatty acid R 1, GPR40
RHOD	delta	hsFFAR2		cfFFAR2			Identical in nr	rnFfar2		mmFfar2		free fatty acid R 2, GPR41
RHOD	delta	hsFFAR3		cfFFAR3			Identical in nr	rnFfar3		mmFfar3		GPR43
RHOD	delta	hsGPR109A		cfGPR109A			Identical in nr	rnGpr109a		mmGpr109a		HM74b, PUMA-G(mouse), HM74a
RHOD	delta	hsGPR109B		_no_cf_orthologue				_no_rn_orthologue		_no_mm_orthologue		Putative chemokine receptor, hm74
RHOD	delta	hsGPR132		cfGPR132			Identical in nr	rnGpr132		mmGpr132		G2A
RHOD	delta	hsGPR17		cfGPR17			Not in nr	rnGpr17		mmGpr17		P2Y-like G-protein coupled receptor, R12
RHOD	delta	hsGPR171		cfGPR171			Identical in nr	rnGpr171		mmGpr171		platelet activating receptor homolog, F730001G15Rik, H963
RHOD	delta	hsGPR174		cfGPR174			Not in nr	rnGpr174		mmGpr174		Putative purinergic receptor, hGPCR17, FKSG79
RHOD	delta	hsGPR18		cfGPR18			Identical in nr	rnGpr18		mmGpr18		clone GPCR W
RHOD	delta	hsGPR20		cfGPR20			Identical in nr	rnGpr20		mmGpr20		GPCR-5-1(rat)
RHOD	delta	hsGPR23		cfGPR23			Identical in nr	rnGpr23		mmGpr23		P2Y9, P2Y5-like, LPAR4
RHOD	delta	hsGPR31		cfGPR31			Identical in nr	rnGpr31		mmGpr31
RHOD	delta	hsGPR34		cfGPR34			Not in nr	rnGpr34		mmGpr34
RHOD	delta	hsGPR35		cfGPR35			Identical in nr	rnGpr35		mmGpr35		GPR35a, GPR35b
RHOD	delta	hsGPR4		cfGPR4			Identical in nr	rnGpr4		mmGpr4
RHOD	delta	hsGPR42 (FFAR1L)		_no_cf_orthologue				_no_rn_orthologue		_no_mm_orthologue
RHOD	delta	hsGPR55		cfGPR55			Variant in nr	rnGpr55		mmGpr55
RHOD	delta	hsGPR65		cfGPR65			Identical in nr	rnGpr65		mmGpr65		TDAG8
RHOD	delta	hsGPR68		cfGPR68			Variant in nr	rnGpr68		mmGpr68		Sphingosylphosphorylcholine, OGR1
RHOD	delta	hsGPR79	P	cfGPR79			Identical in nr	rnGpr79		mmGpr79		P2Y3L
RHOD	delta	hsGPR81		cfGPR81			Identical in nr	rnGpr81		mmGpr81		Putative chemokine receptor, HGNC:4532, GPR104, TA-GPCR, hGPCR49, HGNC:15670, FKSG80
RHOD	delta	hsGPR87		cfGPR87			Identical in nr	rnGpr87		mmGpr87		GPR95, FKSG88, FKSG78, HGNC:4538
RHOD	delta	hsGPR92		cfGPR92			Identical in nr	rnGpr92		mmGpr92		GPR93, hGPCR18, HGNC:13307, HGNC:13660
RHOD	delta	hsOXER1		cfOXER1			Variant in nr	_no_rn_orthologue		_no_mm_orthologue		hGPCR48, R527, TG1019
RHOD	delta	hsOXGR1		cfOXGR1			Identical in nr	rnOxgr1		mmOxgr1		hGPCR16, HGNC:4531, GPR99, GPR80, P2Y15
RHOD	delta	hsP2RY1		cfP2RY1			Identical in nr	rnP2ry1		mmP2ry1		purinergic receptor P2Y, P2Y1, P2RY1
RHOD	delta	hsP2RY10		cfP2RY10			Identical in nr	rnP2ry10		mmP2ry10		Putative purinergic receptor, P2RY10
RHOD	delta	hsP2RY10P	P	_no_cf_orthologue				rnP2ry10p		mmP2ry10p		XP066648
RHOD	delta	hsP2RY11		cfP2RY11			Variant in nr	_no_rn_orthologue		_no_mm_orthologue		purinergic receptor P2Y, P2Y11, P2RY11
RHOD	delta	hsP2RY12		cfP2RY12			Identical in nr	rnP2ry12		mmP2ry12		Purinergic receptor P2Y, HORK3, P2Y12, SP1999, P2RY12, P2TAC, P2T(AC)
RHOD	delta	hsP2RY13		cfP2RY13			Identical in nr	rnP2ry13		mmP2ry13		GPR86, GPR94, FKSG77, hGPCR1, HGNC:4537, GPCR1, SP174, P2YR13
RHOD	delta	hsP2RY14		cfP2RY14			Identical in nr	rnP2ry14		mmP2ry14		GPR105, P2RY14
RHOD	delta	hsP2RY2		cfP2RY2			Identical in nr	rnP2ry2		mmP2ry2		Purinergic receptor P2y, P2U, HP2U, P2Y2, PR2Y2
RHOD	delta	hsP2RY4		cfP2RY4	P		Not in nr	rnP2ry4		mmP2ry4		Pyrimidinergic receptor P2Y, NRU, P2P, P2Y4, P2RY4
RHOD	delta	hsP2RY5		cfP2RY5			Not in nr	rnP2ry5		mmP2ry5		6H1, P2RY5
RHOD	delta	hsP2RY6		cfP2RY6			Identical in nr	rnP2ry6		mmP2ry6		Pyrimidinergic receptor, P2Y6, P2RY6
RHOD	delta	hsP2RY8		cfP2RY8			Variant in nr	_no_rn_orthologue		_no_mm_orthologue		P2RY8
RHOD	delta	hsPTAFR		cfPTAFR			Identical in nr	rnPtafr		mmPtafr		platelet activating factor receptor, PTFR, PAFR
RHOD	delta	hsSUCNR1		cfSUCNR1			Variant in nr	rnSucnr1		mmSucnr1		P2Y purinoceptor 1-like, succinate receptor 1, GPR91
RHOD	delta	hsFSHR		cfFSHR			Identical in nr	rnFshr		mmFshr		follicle stimulating hormone receptor, ODG1, FSHRO, ovarian dysgenesis 1
RHOD	delta	hsLGR4		cfLGR4			Variant in nr	rnLgr4		mmLgr4		GPR48
RHOD	delta	hsLGR5		cfLGR5			Variant in nr	rnLgr5		mmLgr5		(mus; FEX), GPR49
RHOD	delta	hsLGR6		cfLGR6			Identical in nr	rnLgr6	P	mmLgr6		leucine-rich-repeat-containing G protein-coupled receptor 6h, VTS20631
RHOD	delta	hsLHCGR		cfLHCGR			Identical in nr	rnLhcgr		mmLhcgr		luteinizing hormone/choriogonadotropin receptor
RHOD	delta	hsRXFP1		cfRXFP1			Variant in nr	rnRxfp1		mmRxfp1		leucine-rich-repeat-containing G protein-coupled receptor 7, Relaxin R 1, LGR7, RLN1
RHOD	delta	hsRXFP2		cfRXFP2			Identical in nr	rnRxfp2		mmRxfp2		GREAT, Relaxin R 2, LGR8, RLN2
RHOD	delta	hsTSHR		cfTSHR			Identical in nr	rnTshr		mmTshr		thyroid stimulating hormone receptor, thyrotropin receptor
RHOD	delta	_no_hs_orthologue		_no_cf_orthologue				rnMrgb3	P	_no_mm_orthologue
RHOD	delta	_no_hs_orthologue		_no_cf_orthologue				rnMrga10		_no_mm_orthologue
RHOD	delta	_no_hs_orthologue		_no_cf_orthologue				rnMrgb1		_no_mm_orthologue
RHOD	delta	_no_hs_orthologue		_no_cf_orthologue				rnMrgb2		_no_mm_orthologue
RHOD	delta	_no_hs_orthologue		_no_cf_orthologue				rnMrgb4		_no_mm_orthologue		rMRGB7
RHOD	delta	_no_hs_orthologue		_no_cf_orthologue				rnMrgb5		_no_mm_orthologue
RHOD	delta	_no_hs_orthologue		_no_cf_orthologue				rnMrgb6		_no_mm_orthologue
RHOD	delta	_no_hs_orthologue		_no_cf_orthologue				rnMrgb8		_no_mm_orthologue
RHOD	delta	_no_hs_orthologue		_no_cf_orthologue				rnMrgb9		_no_mm_orthologue
RHOD	delta	_no_hs_orthologue		_no_cf_orthologue				rnMrgprc		_no_mm_orthologue		rSNSR1
RHOD	delta	_no_hs_orthologue		_no_cf_orthologue				_no_rn_orthologue		mmMrga1
RHOD	delta	_no_hs_orthologue		_no_cf_orthologue				_no_rn_orthologue		mmMrga10
RHOD	delta	_no_hs_orthologue		_no_cf_orthologue				_no_rn_orthologue		mmMrga11
RHOD	delta	_no_hs_orthologue		_no_cf_orthologue				_no_rn_orthologue		mmMrga12
RHOD	delta	_no_hs_orthologue		_no_cf_orthologue				_no_rn_orthologue		mmMrga14
RHOD	delta	_no_hs_orthologue		_no_cf_orthologue				_no_rn_orthologue		mmMrga16
RHOD	delta	_no_hs_orthologue		_no_cf_orthologue				_no_rn_orthologue		mmMrga17		mMrgA4, mMrgA13, mMrgA15, mMrgA20, mMrgA8
RHOD	delta	_no_hs_orthologue		_no_cf_orthologue				_no_rn_orthologue		mmMrga18	P
RHOD	delta	_no_hs_orthologue		_no_cf_orthologue				_no_rn_orthologue		mmMrga19
RHOD	delta	_no_hs_orthologue		_no_cf_orthologue				_no_rn_orthologue		mmMrga2
RHOD	delta	_no_hs_orthologue		_no_cf_orthologue				_no_rn_orthologue		mmMrga21	P
RHOD	delta	_no_hs_orthologue		_no_cf_orthologue				_no_rn_orthologue		mmMrga22	P
RHOD	delta	_no_hs_orthologue		_no_cf_orthologue				_no_rn_orthologue		mmMrga3
RHOD	delta	_no_hs_orthologue		_no_cf_orthologue				_no_rn_orthologue		mmMrga5
RHOD	delta	_no_hs_orthologue		_no_cf_orthologue				_no_rn_orthologue		mmMrga6
RHOD	delta	_no_hs_orthologue		_no_cf_orthologue				_no_rn_orthologue		mmMrga9
RHOD	delta	_no_hs_orthologue		_no_cf_orthologue				_no_rn_orthologue		mmMrgb1		mMrgA7
RHOD	delta	_no_hs_orthologue		_no_cf_orthologue				_no_rn_orthologue		mmMrgb10
RHOD	delta	_no_hs_orthologue		_no_cf_orthologue				_no_rn_orthologue		mmMrgb11
RHOD	delta	_no_hs_orthologue		_no_cf_orthologue				_no_rn_orthologue		mmMrgb12	P
RHOD	delta	_no_hs_orthologue		_no_cf_orthologue				_no_rn_orthologue		mmMrgb13	P
RHOD	delta	_no_hs_orthologue		_no_cf_orthologue				_no_rn_orthologue		mmMrgb2
RHOD	delta	_no_hs_orthologue		_no_cf_orthologue				_no_rn_orthologue		mmMrgb3
RHOD	delta	_no_hs_orthologue		_no_cf_orthologue				_no_rn_orthologue		mmMrgb4
RHOD	delta	_no_hs_orthologue		_no_cf_orthologue				_no_rn_orthologue		mmMrgb5
RHOD	delta	_no_hs_orthologue		_no_cf_orthologue				_no_rn_orthologue		mmMrgb6
RHOD	delta	_no_hs_orthologue		_no_cf_orthologue				_no_rn_orthologue		mmMrgb7	P
RHOD	delta	_no_hs_orthologue		_no_cf_orthologue				_no_rn_orthologue		mmMrgb8
RHOD	delta	_no_hs_orthologue		_no_cf_orthologue				_no_rn_orthologue		mmMrgb9	P
RHOD	delta	_no_hs_orthologue		_no_cf_orthologue				_no_rn_orthologue		mmMrgc1	P
RHOD	delta	_no_hs_orthologue		_no_cf_orthologue				_no_rn_orthologue		mmMrgc11	P
RHOD	delta	_no_hs_orthologue		_no_cf_orthologue				_no_rn_orthologue		mmMrgc12	P
RHOD	delta	_no_hs_orthologue		_no_cf_orthologue				_no_rn_orthologue		mmMrgc14	P
RHOD	delta	_no_hs_orthologue		_no_cf_orthologue				_no_rn_orthologue		mmMrgc2	P	mMrgC6, mMrgC10
RHOD	delta	_no_hs_orthologue		_no_cf_orthologue				_no_rn_orthologue		mmMrgc3	P
RHOD	delta	_no_hs_orthologue		_no_cf_orthologue				_no_rn_orthologue		mmMrgc4	P
RHOD	delta	_no_hs_orthologue		_no_cf_orthologue				_no_rn_orthologue		mmMrgc7	P	mMrgC5
RHOD	delta	_no_hs_orthologue		_no_cf_orthologue				_no_rn_orthologue		mmMrgc8	P	mMrgC13
RHOD	delta	_no_hs_orthologue		_no_cf_orthologue				_no_rn_orthologue		mmMrgc9	P
RHOD	delta	_no_hs_orthologue		_no_cf_orthologue				rnMrgprh		mmMrgprh
RHOD	delta	hsHMRGPSE1	P	_no_cf_orthologue				_no_rn_orthologue		_no_mm_orthologue
RHOD	delta	hsHMRGPSE10	P	_no_cf_orthologue				_no_rn_orthologue		_no_mm_orthologue
RHOD	delta	hsHMRGPSE2	P	_no_cf_orthologue				_no_rn_orthologue		_no_mm_orthologue
RHOD	delta	hsHMRGPSE3	P	_no_cf_orthologue				_no_rn_orthologue		_no_mm_orthologue
RHOD	delta	hsHMRGPSE4	P	_no_cf_orthologue				_no_rn_orthologue		_no_mm_orthologue
RHOD	delta	hsHMRGPSE5	P	_no_cf_orthologue				_no_rn_orthologue		_no_mm_orthologue
RHOD	delta	hsHMRGPSE6	P	_no_cf_orthologue				_no_rn_orthologue		_no_mm_orthologue
RHOD	delta	hsHMRGPSE7	P	_no_cf_orthologue				_no_rn_orthologue		_no_mm_orthologue
RHOD	delta	hsHMRGPSE8	P	_no_cf_orthologue				_no_rn_orthologue		_no_mm_orthologue
RHOD	delta	hsHMRGPSE9	P	_no_cf_orthologue				_no_rn_orthologue		_no_mm_orthologue
RHOD	delta	hsMAS1		cfMAS1			Not in nr	rnMas1		mmMas1		mas 1 oncogene, MAS
RHOD	delta	hsMAS1L		_no_cf_orthologue				_no_rn_orthologue		_no_mm_orthologue		mas-related G protein-coupled receptor, MAS1 oncogene-like (MAS1L), MRG
RHOD	delta	hsMRGPRD		cfMRGPRD			Identical in nr	rnMrgprd		mmMrgprd		hGPCR45, TGR7, MRGPRD
RHOD	delta	hsMRGPRE		_no_cf_orthologue				rnMrgpre		mmMrgpre		Ebrt3, MRGPRE, GPR167
RHOD	delta	hsMRGPRF		cfMRGPRF			Identical in nr	rnMrgprf		mmMrgprf		(rat; RTA), MRGPRF, MGC21621, GPR168
RHOD	delta	hsMRGPRG		cfMRGPRG			Variant in nr	rnMrgprg		mmMrgprg		MRGPRG, GPR169
RHOD	delta	hsMRGPRX1		_no_cf_orthologue				_no_rn_orthologue		_no_mm_orthologue		SNSR4, MRGX1
RHOD	delta	hsMRGPRX2		cfMRGPRX2		Incomplete	Variant in nr	_no_rn_orthologue		_no_mm_orthologue		hGPCR44
RHOD	delta	hsMRGPRX3		_no_cf_orthologue				_no_rn_orthologue		_no_mm_orthologue		SNSR1 (SNSR2)
RHOD	delta	hsMRGPRX4		_no_cf_orthologue				_no_rn_orthologue		_no_mm_orthologue		SNSR5, SNSR6
RHOD	delta	_no_hs_orthologue		cfFFAR3b	P		Identical in nr	_no_rn_orthologue		_no_mm_orthologue
RHOD	delta	_no_hs_orthologue		cfMRGPR-like1			Not in nr	_no_rn_orthologue		_no_mm_orthologue
RHOD	delta	_no_hs_orthologue		_no_cf_orthologue				_no_rn_orthologue		mmGpr31c
RHOD	delta	_no_hs_orthologue		_no_cf_orthologue				_no_rn_orthologue		mmGpr31p	P
RHOD	delta	hsGPER		cfGPER			Identical in nr	rnGper		mmGper		FEG-1, CMKRL2, GPCR-BR, chemokine receptor-like 2, IL8-related receptor DRY12, CEPR, LyGPR, G protein-coupled receptor 41 - rat, rat GPR41, CMKRL2, GPR30
RHOD	delta	hsGPR82		cfGPR82			Not in nr	rnGpr82		mmGpr82		hGPCR40, P(2Y)34
RHOD	gamma	hsGPR33	P	cfGPR33			Not in nr	rnGpr33		mmGpr33
RHOD	gamma	_no_hs_orthologue		_no_cf_orthologue				rnAgtr1a		mmAgtr1a		Angiotensin receptor 1, AT1, AG2S, AT1B, AT2R1, HAT1R, AGTR1A, AGTR1B, AT2R1A, AT2R1B
RHOD	gamma	_no_hs_orthologue		_no_cf_orthologue				rnAgtr1b		mmAgtr1b
RHOD	gamma	_no_hs_orthologue		_no_cf_orthologue				rnCcr1a		mmCcr1a
RHOD	gamma	_no_hs_orthologue		_no_cf_orthologue				rnCcr1b		mmCcr1b
RHOD	gamma	_no_hs_orthologue		_no_cf_orthologue				rnFprrs2		mmFprrs2
RHOD	gamma	_no_hs_orthologue		_no_cf_orthologue				_no_rn_orthologue		mmFprrs7
RHOD	gamma	hsGPR182		cfGPR182			Identical in nr	rnGpr182		mmGpr182		adrenomedullin, HRHAMR, (rat; AM-R, , G10D, NOW), L1
RHOD	gamma	hsAGTR1		cfAGTR1			Variant in nr	_no_rn_orthologue		_no_mm_orthologue		Angiotensin receptor 1, AT1, AG2S, AT1B, AT2R1, HAT1R, AGTR1A, AGTR1B, AT2R1A, AT2R1B
RHOD	gamma	hsAGTR2		cfAGTR2			Identical in nr	rnAgtr2		mmAgtr2		angiotensin receptor 2, angiotensin II receptor
RHOD	gamma	hsAGTRL1		cfAGTRL1			Identical in nr	rnAgtrl1		mmAgtrl1		Angiotensin receptor-like 1, apelin, APJ
RHOD	gamma	hsBDKRB1		cfBDKRB1			Identical in nr	rnBdkrb1		mmBdkrb1		Bradykinin receptor B, kinin B1
RHOD	gamma	hsBDKRB2		cfBDKRB2			Identical in nr	rnBdkrb2		mmBdkrb2		bradykinin receptor B2, BK-2 receptor, B2R
RHOD	gamma	hsBLR1		cfBLR1			Identical in nr	rnBlr1		mmBlr1		burkitt lymphoma receptor 1, CXCR5, MCR15, CXCR5
RHOD	gamma	hsC5AR1		cfC5AR1			Identical in nr	rnC5ar1		mmC5ar1		Complement component 5 receptor 1 (C5a ligand), C5A, C5AR, CD88 (variant:XP_051591)
RHOD	gamma	hsCCBP2		cfCCBP2			Identical in nr	rnCcbp2		mmCcbp2		D6, CCR9, CCR10, CMKBR9, hD6, JAB61, chemokine binding protein 2
RHOD	gamma	hsCCR1		cfCCR1			Identical in nr	_no_rn_orthologue		_no_mm_orthologue		chemokine (C-C motif) receptor 1, CKR-1, HM145, CMKBR1, MIP1aR, RANTES, MIP-1 alphaRL1
RHOD	gamma	hsCCR10		cfCCR10			Identical in nr	rnCcr10		mmCcr10		GPR2, CC chemokine receptor 10, CKR-10, CC-CKR-10, CCR-10
RHOD	gamma	hsCCR2		cfCCR2			Identical in nr	rnCcr2		mmCcr2		chemokine (C-C motif) receptor 2, CCR2A, CCR2B, CKR2A, CKR2B, CMKBR2, MCP-1-R, CC-CKR-2
RHOD	gamma	hsCCR3		cfCCR3			Variant in nr	rnCcr3		mmCcr3		Chemokine (C-C motif) receptor 3, CKR3, CMKBR3, CC-CKR-3
RHOD	gamma	hsCCR4		cfCCR4			Identical in nr	rnCcr4		mmCcr4		Chemokine (C-C motif) receptor 4, CKR4, K5-5, CMKBR4, ChemR13, CC-CKR-4, HGCN:14099
RHOD	gamma	hsCCR5		cfCCR5			Identical in nr	rnCcr5		mmCcr5		chemokin (C-C) receptor 5, CKR5, CKR-5, CCCKR5, CMKBR5, CC-CKR-5,chemr13
RHOD	gamma	hsCCR6		cfCCR6			Identical in nr	rnCcr6		mmCcr6		chemokine (C-C motif) receptor 6, BN-1, CKR6, DCR2, CKRL3, DRY-6, GPR29, CKR-L3, CMKBR6, GPRCY4, STRL22, GPR-CY4, hypothetical protein XP_033840
RHOD	gamma	hsCCR7		cfCCR7			Identical in nr	rnCcr7		mmCcr7		BRL2, EBI1, CMKBR7
RHOD	gamma	hsCCR8		cfCCR8			Identical in nr	rnCcr8		mmCcr8		Chemokine (C-C motif) recptor 8, CKR-L1, GPR-CY6, CY6, TER1, CKRL1, CMKBR8, CMKBRL2
RHOD	gamma	hsCCR9		cfCCR9			Identical in nr	rnCcr9		mmCcr9		Chemokine (C-C motif) receptor 9, CCR9, GPR-9-6, GPR28
RHOD	gamma	hsCCRL1		cfCCRL1			Identical in nr	rnCcrl1		mmCcrl1		PPR1, CCBP2, VSHK1, CCX-CKR, CCR11
RHOD	gamma	hsCCRL2		cfCCRL2			Identical in nr	rnCcrl2		mmCcrl2		HCR, CKRX, CRAM-A, CRAM-B, L-CCR
RHOD	gamma	hsCMKLR1		cfCMKLR1			Identical in nr	rnCmklr1		mmCmklr1		chemokine-like receptor 1, Dez isoform b, ChemR23, chemerinR (HIV/SIV coR)
RHOD	gamma	hsCX3CR1		cfCX3CR1			Variant in nr	rnCx3cr1		mmCx3cr1		Chemokin (C-X3-C) receptor 1, V28, CCRL1, GPR13, CMKDR1, GPRV28, CMKBRL1
RHOD	gamma	hsCXCR3		cfCXCR3			Identical in nr	rnCxcr3		mmCxcr3		GPR9, Mig-R, IP10-R, CKR-L2, CMKAR3
RHOD	gamma	hsCXCR4		cfCXCR4			Identical in nr	rnCxcr4		mmCxcr4		Chemokine (C-X-C motif), receptor 4 (fusin), HM89, NPYR, LESTR, NPY3R, HSY3RR, NPYY3R, D2S201E, Neuropeptide receptor Y3
RHOD	gamma	hsCXCR6		cfCXCR6			Identical in nr	rnCxcr6		mmCxcr6		Bonzo, STRL33, TYMSTR
RHOD	gamma	hsCXCR7		cfCXCR7			Identical in nr	rnCxcr7		mmCxcr7		RDC-1, RDC1, GPRN1, chemokine orphan receptor 1, CMKOR1
RHOD	gamma	hsFPR1		_no_cf_orthologue				rnFpr1		mmFpr1		Formyl peptide receptor 1, FPR, FMLP, fMLP-R98
RHOD	gamma	hsFPRL1		cfFPRL1			Identical in nr	rnFprl1		mmFprl1		Formyl peptide receptor-like 1, FPRH1, FPRH2, LXA4R, FMLP-R-II, HM63, FMLPX, FPR2a, Lipoxin A4 receptor(formyl peptide receptor related)
RHOD	gamma	hsFPRL2		_no_cf_orthologue				_no_rn_orthologue		_no_mm_orthologue		Formyl peptide receptor-like 2, FMLPY, FPRH1, FPRH2, RMLP-R-I
RHOD	gamma	hsGPR1		cfGPR1			Identical in nr	rnGpr1		mmGpr1
RHOD	gamma	hsGPR15		cfGPR15			Identical in nr	rnGpr15		mmGpr15		BOB
RHOD	gamma	hsGPR25		cfGPR25			Not in nr	rnGpr25		mmGpr25
RHOD	gamma	hsGPR32		_no_cf_orthologue				rnGpr32	P	mmGpr32	P
RHOD	gamma	hsGPR44		cfGPR44			Identical in nr	rnGpr44		mmGpr44		chemoattractant receptor-homologous molecule expressed on TH2 cells, CRTH2
RHOD	gamma	hsGPR77		cfGPR77			Identical in nr	rnGpr77		mmGpr77		C5L2, LOC55868, complement component 5 R like 2
RHOD	gamma	hsIL8RA		cfIL8RA			Identical in nr	rnIl8ra		mmIl8ra		Interleukin 8, alpha; CXCR1
RHOD	gamma	hsIL8RB		cfIL8RB			Variant in nr	rnIl8rb		mmIl8rb		macrophage-derived neutrophil chemotactic factor MNCF, Interleukin 8, beta; GPR13, CMKAR2, CXCR2
RHOD	gamma	hsLTB4R		cfLTB4R			Identical in nr	rnLtb4r		mmLtb4r		leukotriene B4 receptor (chemokine receptor-like 1), BLTR, P2Y7, P2RY7, CMKRL1
RHOD	gamma	hsLTB4R2		cfLTB4R2			Identical in nr	rnLtb4r2		mmLtb4r2		leukotriene B4 receptor BLT2, JULF2, BLT2, BLTR2
RHOD	gamma	hsXCR1		cfXCR1			Identical in nr	rnXcr1		mmXcr1		GPR5, XCR1, Lymphotactic receptor
RHOD	gamma	hsRXFP3		cfRXFP3			Variant in nr	rnRxfp3		mmRxfp3		GPCR135, Relaxin 3 receptor 1, SALPR, RLN3R1
RHOD	gamma	hsRXFP4		cfRXFP4	P		Not in nr	rnRxfp4	P	mmRxfp4		Relaxin 3 receptor 2, GPCR142, GPR100, RLN3R2
RHOD	gamma	hsGALR1		cfGALR1			Identical in nr	rnGalr1		mmGalr1		galanin receptor 1, GALNR, GALNR1
RHOD	gamma	hsGALR2		cfGALR2			Identical in nr	rnGalr2		mmGalr2		Galanin receptor 2
RHOD	gamma	hsGALR3		cfGALR3			Identical in nr	rnGalr3		mmGalr3		Galanin receptor 3
RHOD	gamma	hsKISS1R		cfKISS1R		Incomplete	Not in nr	rnKiss1r		mmKiss1r		AXOR12, HOT7T175, GPR54
RHOD	gamma	hsNPBWR1		cfNPBWR1			Identical in nr	rnNpbwr1		mmNpbwr1		GPR7
RHOD	gamma	hsNPBWR2		_no_cf_orthologue				rnNpbwr2	P	mmNpbwr2	P	GPR8
RHOD	gamma	hsOPRD1		cfOPRD1			Identical in nr	rnOprd1		mmOprd1		opioid receptor, delta 1
RHOD	gamma	hsOPRK1		cfOPRK1			Identical in nr	rnOprk1		mmOprk1		opioid receptor, kappa 1; KOR
RHOD	gamma	hsOPRL1		cfOPRL1			Identical in nr	rnOprl1		mmOprl1		opiate receptorlike, orphanin,
RHOD	gamma	hsOPRM1		cfOPRM1			Variant in nr	rnOprm1		mmOprm1		opioid receptor, mu 1; MOR-1
RHOD	gamma	hsSSTR1		cfSSTR1			Identical in nr	rnSstr1		mmSstr1		Somatostatin receptor 1
RHOD	gamma	hsSSTR2		cfSSTR2			Identical in nr	rnSstr2		mmSstr2		somatostatin receptor 2, ssr2like (splicevariant, XP_040306.1)
RHOD	gamma	hsSSTR3		cfSSTR3			Identical in nr	rnSstr3		mmSstr3		somatostatin receptor 3
RHOD	gamma	hsSSTR4		_no_cf_orthologue				rnSstr4		mmSstr4		somatostatin receptor 4
RHOD	gamma	hsSSTR5		cfSSTR5			Variant in nr	rnSstr5		mmSstr5		somatostatin receptor 5
RHOD	gamma	hsMCHR1		cfMCHR1			Identical in nr	rnMchr1		mmMchr1		GPR24, MCHR, SLC1,SLC-1
RHOD	gamma	hsMCHR2		cfMCHR2			Identical in nr	_no_rn_orthologue		_no_mm_orthologue		MCH2, MCH2R, MCHR2,GPR145,SLT
RHOD	gamma	hsUTS2R		cfUTS2R			Variant in nr	rnUts2r		mmUts2r		SENR, GPR14
RHOD	gamma	hsGPR32P	P	_no_cf_orthologue				_no_rn_orthologue		_no_mm_orthologue		hGPCR39
RHOD		_no_hs_orthologue		cfGPR141b			Not in nr	rnGpr141b		mmGpr141b
RHOD		hsDARC		cfDARC		Incomplete	Variant in nr	rnDarc		mmDarc		Duffybloodgroup protein, DUFFY
RHOD		hsGPBAR1		cfGPBAR1			Identical in nr	rnGpbar1		mmGpbar1		BG37, TGR5, mHGPCR19, GPR131
RHOD		hsGPR120		cfGPR120			Identical in nr	rnGpr120		mmGpr120		PGR4
RHOD		hsGPR135		_no_cf_orthologue				rnGpr135		mmGpr135		(leukocyte platelet-activating factor WRONG), HUMNPIIY20
RHOD		hsGPR141		cfGPR141			Identical in nr	rnGpr141		mmGpr141		PGR13
RHOD		hsGPR146		cfGPR146			Identical in nr	rnGpr146		mmGpr146		PGR8
RHOD		hsGPR149		cfGPR149			Identical in nr	rnGpr149		mmGpr149		PGR10, (chicken R35), R35, IEDA
RHOD		hsGPR151		cfGPR151			Variant in nr	rnGpr151		mmGpr151		PGR7, hGPCR10, GalRL, GPCR-2037
RHOD		hsGPR152		cfGPR152			Identical in nr	rnGpr152		mmGpr152		hGPCR38, PGR5, heat stable fragment RP8-9
RHOD		hsGPR160		cfGPR160			Not in nr	rnGpr160		mmGpr160		hGPCR1, GPCR150
RHOD		hsGPR161		cfGPR161			Identical in nr	rnGpr161		mmGpr161		GPR161, RE2
RHOD		hsGPR166P	P	cfGPR166P			Identical in nr	rnGpr166p		mmGpr166p	P	HGPCR9
RHOD		hsGPR176		cfGPR176			Identical in nr	rnGpr176		mmGpr176		putative G protein coupled receptor, (rat; AGR9), HB-954, gene model 1012, GPR
RHOD		hsGPR19		cfGPR19			Not in nr	rnGpr19		mmGpr19		GPR-NGA
RHOD		hsGPR84		cfGPR84			Variant in nr	rnGpr84		mmGpr84		inflammation-related G protein-coupled receptor EX33, hGPCR4
RHOD		hsGPR88		cfGPR88		Incomplete	Not in nr	rnGpr88		mmGpr88		STRG
RHOD		hsGPR139		cfGPR139			Variant in nr	rnGpr139		mmGpr139		GPR142b, Hgpcr12, PGR3, GPRg1
RHOD		hsGPR142		cfGPR142			Identical in nr	rnGpr142		mmGpr142		PGR2, GPRg1b
RHOD		hsGPR53P	P	_no_cf_orthologue				_no_rn_orthologue		_no_mm_orthologue		PsiGPR53
RHOD		hsIL8RBP	P	_no_cf_orthologue				_no_rn_orthologue		_no_mm_orthologue
SEC		hsADCYAP1R1		cfADCYAP1R1			Identical in nr	rnAdcyap1r1		mmAdcyap1r1		adenylate cyclase activating polypeptide 1 (pituitary) receptor type 1, PACAPR, PACAP
SEC		hsCALCR		cfCALCR			Identical in nr	rnCalcr		mmCalcr		calcitonin receptor, CRT, CTR
SEC		hsCALCRL		cfCALCRL			Variant in nr	rnCalcrl		mmCalcrl		calcitonin receptor-like, CRLR, CGRPR
SEC		hsCRHR1		cfCRHR1			Identical in nr	rnCrhr1		mmCrhr1		corticotropin releasing hormone receptor 1, CRF1, CRHR, CRF-R
SEC		hsCRHR2		cfCRHR2			Variant in nr	rnCrhr2		mmCrhr2		corticotropin releasing hormone receptor 2, CRFR2
SEC		hsGCGR		cfGCGR			Identical in nr	rnGcgr		mmGcgr		glucagon receptor, GGR
SEC		hsGHRHR		cfGHRHR			Identical in nr	rnGhrhr		mmGhrhr		growth hormone releasing hormone receptor
SEC		hsGIPR		cfGIPR			Identical in nr	rnGipr		mmGipr		gastric inhibitory polypeptide receptor
SEC		hsGLP1R		cfGLP1R			Identical in nr	rnGlp1r		mmGlp1r		glucagon-like peptide 1 receptor
SEC		hsGLP2R		cfGLP2R			Identical in nr	rnGlp2r		mmGlp2r		glucagon-like peptide 2 receptor
SEC		hsPTHR1		cfPTHR1			Identical in nr	rnPthr1		mmPthr1		parathyroid hormone receptor 1, PTHR
SEC		hsPTHR2		cfPTHR2			Not in nr	rnPthr2		mmPthr2		parathyroid hormone receptor 2
SEC		hsSCTR		cfSCTR			Identical in nr	rnSctr		mmSctr		sectretin receptor, SR
SEC		hsVIPR1		cfVIPR1			Identical in nr	rnVipr1		mmVipr1		vasoactive intestinal peptide receptor 1, HVR1, VIPR, VIRG, VPAC1, PACAP-R-2
SEC		hsVIPR2		cfVIPR2			Identical in nr	rnVipr2		mmVipr2		vasoactive intestinal peptide receptor 2
